# Supplementary material for: Empowerment, Self-Management and Illness Perception of Users of an Online Self-Help Platform for Tinnitus: A Cross-Sectional Study
Source: J Clin Med. 2026 May 23;15(11):4043. doi: 10.3390/jcm15114043 (PMC13258435; doi:10.3390/jcm15114043)
Supplement: Supplementary file 1 [file jcm-15-04043-s001.zip]

Archive with 1 entries (1 files):
- jcm-4221027-supplementary.pdf
